# Supplementary material for: Mesenchymal Stem Cell-Derived Extracellular Vesicles Protect Human Corneal Endothelial Cells from Endoplasmic Reticulum Stress-Mediated Apoptosis
Source: Int J Mol Sci. 2021 May 6;22(9):4930. doi: 10.3390/ijms22094930 (PMC8125791; doi:10.3390/ijms22094930)
Supplement: Supplementary file 1 [file ijms-22-04930-s001.zip]

Archive with 1 entries (1 files):
- ijms-1182400-supplementary.pdf
